# Supplementary material for: Assessment of the Efficacy of the Antihistamine Drug Rupatadine Used Alone or in Combination against Mycobacteria
Source: Pharmaceutics. 2024 Aug 7;16(8):1049. doi: 10.3390/pharmaceutics16081049 (PMC11359651; doi:10.3390/pharmaceutics16081049)
Supplement: Supplementary file 1 [file pharmaceutics-16-01049-s001.zip]

Archive with 1 entries (1 files):
- supplimentary materials.xlsx
